# Supplementary material for: Association of Body Composition With Survival and Treatment Efficacy in Castration-Resistant Prostate Cancer
Source: Front Oncol. 2020 Apr 17;10:558. doi: 10.3389/fonc.2020.00558 (PMC7180747; doi:10.3389/fonc.2020.00558)
Supplement: Table S3 — Characteristics of propensity score-matched patients. [file Table_3.XLSX]

## Sheet: propensity score matching
	Overall population				Propensity matched patients
Variables	N (%)	Docetaxel group	ARSi group	p-value	N (%)	Docetaxel group	ARSi group	p-value
First line treatment		144 (62.6)	86 (37.4)			70 (50.0)	70 (50.0)
Age (mean±std)	68.3±9.1	66.3±8.4	71.8±9.2	<.0001	70.4±8.4	70.5±7.7	70.3±9.1	0.8724
BMI (mean±std)	23.6±3.3	23.1±3.3	24.4±3.1	0.0053	24.1±3.3	23.8±3.4	24.5±3.2	0.2114
PSA (median, min-max)	56.9 (0.1-5275)	69.3 (0.1-2840)	47.6 (0.1-5275)	0.0148	49.5 (0.1-5275)	66.4 (0.1-1621.8)	38.6 (0.1-5275)
Time to castration-resistant (median, min-max)	18.3 (0.2-185)	20.7 (1-146.1)	14.8 (0.2-185)	0.0409	18.2 (0.2-185)	19.7 (1-143.5)	15.7 (0.2-185)
SMI (median, min-max)	49.9 (26.7-77.2)	49.6 (32.5-73.5)	50.6 (26.7-77.2)	0.4888	50 (26.7-77.2)	49.2 (32.5-73.5)	50.6 (26.7-77.2)	0.6126
SMI_med				0.3947				0.398
SMI<50	118 (51.3)	77 (53.5)	41 (47.7)		71 (50.7)	38 (54.3)	33 (47.1)
SMI>=50	112 (48.7)	67 (46.5)	45 (52.3)		69 (49.3)	32 (45.7)	37 (52.9)
VFI (median, min-max)	59.4 (7.8-166.7)	59.2 (7.8-120.5)	60.4 (11.5-166.7)	0.8449	61.7 (7.8-166.7)	61 (7.8-120.5)	62.9 (11.5-166.7)	0.9784
VFI_med				0.6833				0.8651
VFI<60	119 (51.7)	76 (52.8)	43 (50)		63 (45)	31 (44.3)	32 (45.7)
VFI>=60	111 (48.3)	68 (47.2)	43 (50)		77 (55)	39 (55.7)	38 (54.3)
SFI (median, min-max)	48.2 (11.8-112.3)	46.7 (11.8-112.3)	52 (15.9-106.4)	0.0247	50.2 (15.9-112.3)	48.1 (17.7-112.3)	52.3 (15.9-106.4)	0.0968
SFI_med				0.0607				0.2344
SFI<48	112 (48.7)	77 (53.5)	35 (40.7)		63 (45)	35 (50)	28 (40)
SFI>=48	118 (51.3)	67 (46.5)	51 (59.3)		77 (55)	35 (50)	42 (60)
Diabetes				0.0205				0.4392
0	184 (80.0)	122 (84.7)	62 (72.1)		104 (74.3)	54 (77.1)	50 (71.4)
1	46 (20.0)	22 (15.3)	24 (27.9)		36 (25.7)	16 (22.9)	20 (28.6)
Charson comorbidity index				0.0108				0.8634
0	157 (68.3)	107 (74.3)	50 (58.1)		83 (59.3)	42 (60)	41 (58.6)
≥1	73 (31.7)	37 (25.7)	36 (41.9)		57 (40.7)	28 (40)	29 (41.4)
ECOG performance status				0.031				0.7534
0	203 (88.7)	122 (84.7)	81 (94.2)		129 (92.1)	64 (91.4)	65 (92.9)
≥1	27 (11.7)	22 (15.3)	5 (5.8)		11 (7.9)	6 (8.6)	5 (7.1)
Bone metastasis				0.9123				0.3697
No	34 (14.8)	21 (14.6)	13 (15.1)		24 (17.1)	14 (20)	10 (14.3)
Yes	196 (85.2)	123 (85.4)	73 (84.9)		116 (82.9)	56 (80)	60 (85.7)
Solid organ metastasis				0.3034				0.4591
No	202 (87.8)	124 (86.1)	78 (90.7)		121 (86.4)	59 (84.3)	62 (88.6)
Yes	28 (12.2)	20 (13.9)	8 (9.3)		19 (13.6)	11 (15.7)	8 (11.4)
PSA progression				<.0001
0. No	59 (25.7)	25 (17.4)	34 (39.5)		43 (30.7)	15 (21.4)	28 (40)
1. Yes	171 (74.4)	119 (82.6)	52 (60.5)		97 (69.3)	55 (78.6)	42 (60)
Radiologic progression				<.0001
0. No	62 (27)	25 (17.4)	37 (43)		49 (35)	17 (24.3)	32 (45.7)
1. Yes	168 (73)	119 (82.6)	49 (57)		91 (65)	53 (75.7)	38 (54.3)
Death				<.0001
0. No	61 (26.5)	15 (10.4)	46 (53.5)		46 (32.9)	7 (10)	39 (55.7)
1. Yes	169 (73.5)	129 (89.6)	40 (46.5)		94 (67.1)	63 (90)	31 (44.3)

## Sheet: hazard ratios
		Outcome = PSA progression			Outcome = Radiologic progression			Outcome = Overall death
Subgroup		N (event)	HR (95%CI)	p-value	N (event)	HR (95%CI)	p-value	N (event)	HR (95%CI)	p-value
	First_Tx
	1. Docetaxel	70 (55)	1		70 (53)	1		70 (63)	1
	2. ARSI	70 (42)	0.79 (0.52-1.19)	0.2586	70 (38)	0.70 (0.46-1.06)	0.0947	70 (31)	0.63 (0.41-0.98)	0.0385
Low SMI	First_Tx
	1. Docetaxel	38 (33)	1		38 (33)	1		38 (35)	1
	2. ARSI	33 (19)	0.60 (0.34-1.08)	0.0883	33 (19)	0.49 (0.28-0.87)	0.0144	33 (17)	0.69 (0.38-1.25)	0.2153
High SMI	First_Tx
	1. Docetaxel	32 (22)	1		32 (20)	1		32 (28)	1
	2. ARSI	37 (23)	1.04 (0.57-1.88)	0.9004	37 (19)	1.06 (0.56-2.02)	0.8523	37 (14)	0.61 (0.32-1.18)	0.1402
Low SFI	First_Tx
	1. Docetaxel	35 (31)	1		35 (28)	1		35 (33)	1
	2. ARSI	28 (20)	0.82 (0.46-1.47)	0.5068	28 (19)	0.78 (0.43-1.41)	0.4087	28 (17)	0.66 (0.37-1.19)	0.1705
High SFI	First_Tx
	1. Docetaxel	35 (24)	1		35 (25)	1		35 (30)	1
	2. ARSI	42 (22)	0.66 (0.37-1.19)	0.1705	42 (19)	0.62 (0.34-1.14)	0.1266	42 (14)	0.63 (0.33-1.22)	0.1703
